# Supplementary material for: Translational efficiency across healthy and tumor tissues is proliferation‐related
Source: Mol Syst Biol. 2021 Mar 24;17(3):e10097. doi: 10.15252/msb.202010097 (PMC7988298; doi:10.15252/msb.202010097)
Supplement: Supplementary file 1 — Original_EV_Tables [file MSB-17-e10097-s002.zip]

Archive with 5 entries (5 files):
- MSB-2020-10097-Table_EV10_ORIGINAL-ds.xlsx
- MSB-2020-10097-Table_EV6_ORIGINAL-ds.xlsx
- MSB-2020-10097-Table_EV7_ORIGINAL-ds.xlsx
- MSB-2020-10097-Table_EV8_ORIGINAL-ds.xlsx
- MSB-2020-10097-Table_EV9_ORIGINAL-ds.xlsx
